# Supplementary material for: Penetration of HIV-1 Tat47–57 into PC/PE Bilayers Assessed by MD Simulation and X-ray Scattering
Source: Membranes (Basel). 2015 Sep 22;5(3):473–94. doi: 10.3390/membranes5030473 (PMC4584291; doi:10.3390/membranes5030473)
Supplement: Supplementary file 1 [file membranes-05-00473-s001.zip]

Archive with 4 entries (3 files):
- membranes-99006-suppl-final/MovieSM1.mp4
- membranes-99006-suppl-final/MovieSM2.mp4
- membranes-99006-suppl-final/membranes-99006-suppl-final.pdf
- membranes-99006-suppl-final/
